# Supplementary material for: Diplycosia platyphylla (Ericaceae), a new species from Mindanao, Philippines
Source: PhytoKeys. 2016 Aug 18;(69):31–8. doi: 10.3897/phytokeys.69.9466 (PMC5029138; doi:10.3897/phytokeys.69.9466)
Supplement: XML Treatment for Diplycosia platyphylla [file phytokeys.69.9466-treatment1.xml]

<!DOCTYPE tp:taxon-treatment
  PUBLIC "-//TaxonX//DTD Taxonomic Treatment Publishing DTD v0 20100105//EN" "tax-treatment-NSO.dtd">
<tp:taxon-treatment xmlns:tp="http://www.plazi.org/taxpub"><tp:treatment-meta><kwd-group><label>Taxon classification</label><kwd><named-content content-type="kingdom">Plantae</named-content></kwd><kwd><named-content content-type="order">Ericales</named-content></kwd><kwd><named-content content-type="family">Ericaceae</named-content></kwd></kwd-group><mixed-citation publication-type="journal"><person-group><name><surname>Fritsch</surname><given-names>Peter W.</given-names></name><name><surname>Amoroso</surname><given-names>Victor B.</given-names></name></person-group><article-title><italic><tp:taxon-name><tp:taxon-name-part taxon-name-part-type="genus">Diplycosia</tp:taxon-name-part> <tp:taxon-name-part taxon-name-part-type="species">platyphylla</tp:taxon-name-part></tp:taxon-name></italic> (<tp:taxon-name><tp:taxon-name-part taxon-name-part-type="family">Ericaceae</tp:taxon-name-part></tp:taxon-name>), a new species from Mindanao, Philippines</article-title><source>PhytoKeys</source><day>18</day><month>8</month><year>2016</year><volume>2016</volume><issue>69</issue><fpage>31</fpage><lpage>38</lpage><pub-id pub-id-type="doi">10.3897/phytokeys.69.9466</pub-id></mixed-citation></tp:treatment-meta><tp:nomenclature><tp:taxon-name>
            <tp:taxon-name-part taxon-name-part-type="genus">Diplycosia</tp:taxon-name-part>
            <tp:taxon-name-part taxon-name-part-type="species">platyphylla</tp:taxon-name-part>
            <object-id xmlns:xlink="http://www.w3.org/1999/xlink" content-type="ipni" xlink:type="simple">urn:lsid:ipni.org:names:60472845-2</object-id>
          </tp:taxon-name><tp:taxon-authority>P.W.Fritsch</tp:taxon-authority><tp:taxon-status xmlns:xlink="http://www.w3.org/1999/xlink" xlink:type="simple">sp. nov.</tp:taxon-status><xref ref-type="fig" rid="F1">Figs 1</xref><xref ref-type="fig" rid="F2">, 2</xref></tp:nomenclature><tp:treatment-sec sec-type="diagnosis" id="SECID0EVHAC"><title>Diagnosis.</title><p>Haec species <italic><tp:taxon-name><tp:taxon-name-part taxon-name-part-type="genus">Diplycosia</tp:taxon-name-part> <tp:taxon-name-part taxon-name-part-type="species">urceolatae</tp:taxon-name-part></tp:taxon-name></italic> simillima, sed ab eo petiolo viridi vel viridi ex roseo 4–7 mm longo, lamina 7–7.5 cm lata, lobis calycis acutis, calyce fructus maturo lavandulo differt.</p></tp:treatment-sec><tp:treatment-sec sec-type="material" id="SECID0EFIAC"><title>Type.</title><p>PHILIPPINES. Mindanao Island, North Cotabato Province, Barangay Ilomavis, Mount Apo Natural Park, Matingao River Watershed, road from Site C to Site H at <abbrev xmlns:xlink="http://www.w3.org/1999/xlink" id="ABBRID0ELIAC" xlink:type="simple"><def><p>Energy Development Corporation </p></def>(EDC)</abbrev>, 1718 m, <named-content xmlns:xlink="http://www.w3.org/1999/xlink" content-type="dwc:verbatimCoordinates" xlink:type="simple"><named-content content-type="geo-json" specific-use="{&#34;type&#34;:&#34;Point&#34;,&#34;coordinates&#34;:[125.247778,6.998083]}" id="NCID0EYIAC" xlink:type="simple">6°59.88498'N, 125°14.86668'E</named-content></named-content>, 29 Apr 2014, <italic>D.S. Penneys 2302</italic> (holotype: <named-content xmlns:xlink="http://www.w3.org/1999/xlink" content-type="dwc:institutional_code" xlink:type="simple">PNH</named-content>!; isotypes: <named-content xmlns:xlink="http://www.w3.org/1999/xlink" content-type="dwc:institutional_code" xlink:type="simple">CAS</named-content>-1196249!, CMUH-00010804!).</p></tp:treatment-sec><tp:treatment-sec sec-type="description" id="SECID0EKJAC"><title>Description.</title><p>Terrestrial erect shrublet to 0.6 m tall with ascending-erect branchlets. Young branchlets not observed; old branchlets gray, stout (3.5–4.5 mm wide), subterete, with non-peeling epidermis, glabrous. Leaves spirally arranged, with distinct wintergreen odor when crushed (fresh leaves), ascending; petiole green or slightly flushed pink, 4–7 × 2.5–2.9 mm, grooved above, glabrous; lamina broadly obovate to subrotund, the larger 8.3–9.7 × 7–7.5 cm, 1.2–1.7 times as long as wide, coriaceous, abaxially glossy and evenly dark red-dotted over the surface, adaxially shiny and glabrous; major veins prominent abaxially, sulcate adaxially, major secondary veins originating on proximal half, 1 to 3 on each side of midvein, arching-ascending, alternate, occasionally 3 on one side and only 2 on the other; base broadly cuneate, margin entire, revolute, glabrous, apex rounded or strongly emarginate, the very tip with a thick protruding dark gland to 0.8 mm long. Inflorescences axillary or on older sections of defoliated branchlets proximal to the leaves, fasciculate, 3- to 6-flowered, often with up to 7 additional old fruiting pedicels; bracts ovate-deltoid, 1.5–2 × 1.2–1.7 mm, appressed-puberulent. Pedicels slightly dilated distally, 4–7 × 0.5–0.8 mm, muriculate with short (to 0.16 mm long) ferrugineous erect or ascending trichomes, and also pubescent with pale ferrugineous irregularly oriented straight to slightly undulate nonglandular trichomes to 0.3 mm long; bracteoles ovate-deltoid, 1–1.5 mm long, muriculate, rarely also sparsely puberulent along midvein, midvein planar to prominent, margin ciliolate with a mix of ferrugineous glandular trichomes and pale ferrugineous nonglandular trichomes. Calyx green strongly flushed deep pink, 2.2–2.7 × 3.4–3.7 mm, sparsely muriculate or glabrous; limb ca. 2 mm long; lobes broadly deltoid-ovate, 1.1–1.2 × 1.8–2 mm, margins with a mixture of ferrugineous glandular and pale ferrugineous nonglandular trichomes, the latter more prevalent distally, apex acute. Corolla 5-lobed, white slightly flushed with dull pink distally, broadly urceolate, widest at middle, ca. 4.5 × 2.9 mm, glabrous both outside and within; lobes recurved, ovate, ca. 1 × 1 mm, margins eciliolate, apices obtuse. Stamens 10, included within corolla, ca. 4.5 mm long; filaments ± S-curved, ca. 3 mm long, glabrous; anthers 1.7–1.9 mm long, thecae 1.4–1.5 mm long, echinulate, tubes parallel, 0.3–0.4 mm long, smooth, pores strongly <!--PageBreak-->oblique. Nectary 10-lobed; lobes emarginate. Ovary cylindric-hemispherical, ca. 1.5 × 1.5 mm. Style 2.5–3 mm long, glabrous. Immature fruit green flushed red, 5–6 × 5–6 mm, style persistent; mature fruiting calyx lavender, accrescent, fleshy.</p><fig id="F1" position="float" orientation="portrait"><label>Figure 1.</label><caption><p>
          <italic><tp:taxon-name><tp:taxon-name-part taxon-name-part-type="genus">Diplycosia</tp:taxon-name-part> <tp:taxon-name-part taxon-name-part-type="species">platyphylla</tp:taxon-name-part></tp:taxon-name></italic> P.W.Fritsch. <bold>A</bold> Habitat <bold>B</bold> Habit <bold>C</bold> Branchlet with inflorescences <bold>D</bold> Inflorescence <bold>E</bold> Immature fruit. (D.S. Penneys 2302). Scale bars: <bold>C</bold> = 10 cm, <bold>D</bold>, <bold>E</bold> = 1 cm. Photos P.W.F.</p></caption><graphic xmlns:xlink="http://www.w3.org/1999/xlink" xlink:href="phytokeys-069-031-g001.jpg" position="float" orientation="portrait" xlink:type="simple" id="oo_99689.jpg"/></fig><fig id="F2" position="float" orientation="portrait"><label>Figure 2.</label><caption><p>
          <italic><tp:taxon-name><tp:taxon-name-part taxon-name-part-type="genus">Diplycosia</tp:taxon-name-part> <tp:taxon-name-part taxon-name-part-type="species">platyphylla</tp:taxon-name-part></tp:taxon-name></italic> P.W.Fritsch. <bold>A</bold> Fertile branchlet <bold>B</bold> Pedicel and flower <bold>C</bold> Calyx lobe apex <bold>D</bold> Flower with calyx and corolla partly cut away to show androecium and gynoecium <bold>E</bold> Stamen, ventral view <bold>F</bold> Stamen, lateral view <bold>G</bold> Immature fruit <bold>H</bold> Fruiting pedicel. Drawing by L. Heagy from D.S. Penneys 2302 (<named-content xmlns:xlink="http://www.w3.org/1999/xlink" content-type="dwc:institutional_code" xlink:type="simple">CAS</named-content>) and photographic images of the living plant.</p></caption><graphic xmlns:xlink="http://www.w3.org/1999/xlink" xlink:href="phytokeys-069-031-g002.jpg" position="float" orientation="portrait" xlink:type="simple" id="oo_99690.jpg"/></fig></tp:treatment-sec><tp:treatment-sec sec-type="etymology" id="SECID0EHMAC"><title>Etymology.</title><p>The species is named for its notably wide leaves relative to those of most other species in the genus.</p></tp:treatment-sec><tp:treatment-sec sec-type="phenology" id="SECID0EMMAC"><title>Phenology.</title><p>Flowering and fruiting in April.</p></tp:treatment-sec><tp:treatment-sec sec-type="distribution" id="SECID0ERMAC"><title>Distribution and habitat.</title><p>
            <italic><tp:taxon-name><tp:taxon-name-part taxon-name-part-type="genus">Diplycosia</tp:taxon-name-part> <tp:taxon-name-part taxon-name-part-type="species">platyphylla</tp:taxon-name-part></tp:taxon-name></italic> is known only from a single location on Mt. Apo, Mindanao Island, North Cotabato Province, Philippines. Several <!--PageBreak-->individuals were found growing in gravel on an ultramafic open sunny rockslide area in the Tropical Lower Montane Rain Forest biome at 1718 m a.s.l. with <italic><tp:taxon-name><tp:taxon-name-part taxon-name-part-type="genus">Nepenthes</tp:taxon-name-part></tp:taxon-name></italic> L., <italic><tp:taxon-name><tp:taxon-name-part taxon-name-part-type="genus">Huperzia</tp:taxon-name-part></tp:taxon-name></italic> Bernh., and <italic><tp:taxon-name><tp:taxon-name-part taxon-name-part-type="genus">Vaccinium</tp:taxon-name-part></tp:taxon-name></italic> L. on a general NW-facing 30–60% slope but in a flat microhabitat along a roadside.</p></tp:treatment-sec><tp:treatment-sec sec-type="conservation status" id="SECID0EYNAC"><title>Conservation status.</title><p>
            <italic><tp:taxon-name><tp:taxon-name-part taxon-name-part-type="genus">Diplycosia</tp:taxon-name-part> <tp:taxon-name-part taxon-name-part-type="species">platyphylla</tp:taxon-name-part></tp:taxon-name></italic> is known from a single population and single collection, with only several plants seen. Although the species is afforded pro<!--PageBreak-->tection by its occurrence in Mount Apo National Park, it is at risk through apparent extreme rarity. We categorize this species as <abbrev xmlns:xlink="http://www.w3.org/1999/xlink" id="ABBRID0EKOAC" xlink:type="simple"><def><p>Critically Endangered </p></def>(CR)</abbrev>: D.</p></tp:treatment-sec><tp:treatment-sec sec-type="discussion" id="SECID0EUOAC"><title>Discussion.</title><p>The new species is similar to <italic><tp:taxon-name><tp:taxon-name-part taxon-name-part-type="genus">Diplycosia</tp:taxon-name-part> <tp:taxon-name-part taxon-name-part-type="species">urceolata</tp:taxon-name-part></tp:taxon-name></italic> Stapf from Mount Kinabalu in Borneo, Sabah, Malaysia by its stout glabrous branchlets, coriaceous glabrous leaf blades with rounded apices, and 4–7 mm-long pedicels with a mixture of muriculate trichomes and pale ferrugineous nonglandular trichomes. It differs from this species most readily by its green or slightly flushed pink petioles 4–7 mm long (vs vivid red and 10–13 mm), wider leaf blades [7–7.5 cm vs (2.5–)3.5–5(–7.5) cm], acute calyx lobe apices (vs obtuse), and lavender mature fruiting calyx (vs black). It is also similar to <italic><tp:taxon-name><tp:taxon-name-part taxon-name-part-type="genus">Diplycosia</tp:taxon-name-part> <tp:taxon-name-part taxon-name-part-type="species">sanguinolenta</tp:taxon-name-part></tp:taxon-name></italic> Sleumer from Mount Kinabalu in its large coriaceous leaf blades [9–14(–17) × 5–8(–9.5) cm for <italic><tp:taxon-name><tp:taxon-name-part taxon-name-part-type="genus">Diplycosia</tp:taxon-name-part> <tp:taxon-name-part taxon-name-part-type="species">sanguinolenta</tp:taxon-name-part></tp:taxon-name></italic>; <xref ref-type="bibr" rid="B14">Sleumer 1967</xref>] and generally acute calyx lobes, but is easily distinguished by a petiole 4–7 mm long (vs 12–15 mm) and a white corolla ca. 4.5 mm long (vs bright red and 13–15 mm long), among other characters. The new species would key to couplet 3 of the key to the Philippine <italic><tp:taxon-name><tp:taxon-name-part taxon-name-part-type="genus">Diplycosia</tp:taxon-name-part></tp:taxon-name></italic> in <xref ref-type="bibr" rid="B4">Argent (2013)</xref>. The two leads at that point in the key identify the varieties of <italic><tp:taxon-name><tp:taxon-name-part taxon-name-part-type="genus">Diplycosia</tp:taxon-name-part> <tp:taxon-name-part taxon-name-part-type="species">luzonica</tp:taxon-name-part></tp:taxon-name></italic> (A.Gray) Merrill, i.e., <tp:taxon-name><tp:taxon-name-part taxon-name-part-type="genus">Diplycosia</tp:taxon-name-part> <tp:taxon-name-part taxon-name-part-type="species">luzonica</tp:taxon-name-part> <tp:taxon-name-part taxon-name-part-type="infraspecific-rank">var.</tp:taxon-name-part> <tp:taxon-name-part taxon-name-part-type="variety">calelanensis</tp:taxon-name-part></tp:taxon-name> (Elmer) Sleumer and <tp:taxon-name><tp:taxon-name-part taxon-name-part-type="genus">Diplycosia</tp:taxon-name-part> <tp:taxon-name-part taxon-name-part-type="species">luzonica</tp:taxon-name-part> <tp:taxon-name-part taxon-name-part-type="infraspecific-rank">var.</tp:taxon-name-part> <tp:taxon-name-part taxon-name-part-type="variety">merrittii</tp:taxon-name-part></tp:taxon-name> (Merrill) Sleumer, distinguished by “Leaves broadly pointed to rounded with the terminal gland forming a short mucronate point the largest leaves up to 5 cm long” vs “Leaves acuminate, with a narrowly acute apex, the largest leaves more than 6 cm long,” respectively. Because the new species possesses leaves that are rounded (or strongly emarginate) at the apex but are 8.3–9.7 cm long (the larger ones), the new species does not match either of these leads. Thus, it can be distinguished from all other Philippine <italic><tp:taxon-name><tp:taxon-name-part taxon-name-part-type="genus">Diplycosia</tp:taxon-name-part></tp:taxon-name></italic> by the combination of glabrous branchlets and (larger) leaf blades 8.3–9.7 mm long with an apex that is rounded or strongly emarginate, and with a prominent terminal gland.</p></tp:treatment-sec><ref-list><ref id="B14"><mixed-citation xmlns:xlink="http://www.w3.org/1999/xlink" xlink:type="simple">
          <person-group><name name-style="western"><surname>Sleumer</surname><given-names>H</given-names></name></person-group> (<year>1967</year>) <chapter-title><tp:taxon-name><tp:taxon-name-part taxon-name-part-type="family">Ericaceae</tp:taxon-name-part></tp:taxon-name>.</chapter-title> <source>Flora Malesiana</source> <series>Ser. 1</series>, <volume>6</volume>(<issue>5</issue>): <fpage>669</fpage>–<lpage>914</lpage>.</mixed-citation></ref><ref id="B4"><mixed-citation xmlns:xlink="http://www.w3.org/1999/xlink" xlink:type="simple">
          <person-group><name name-style="western"><surname>Argent</surname><given-names>G</given-names></name></person-group> (<year>2013</year>) <article-title>A new species of <italic><tp:taxon-name><tp:taxon-name-part taxon-name-part-type="genus">Diplycosia</tp:taxon-name-part></tp:taxon-name></italic>: <italic><tp:taxon-name><tp:taxon-name-part taxon-name-part-type="genus">D.</tp:taxon-name-part> <tp:taxon-name-part taxon-name-part-type="species">coii</tp:taxon-name-part></tp:taxon-name></italic> Argent (<tp:taxon-name><tp:taxon-name-part taxon-name-part-type="family">Ericaceae</tp:taxon-name-part></tp:taxon-name>) is described in honour of Leonardo Co.</article-title> <source>Philippine Journal of Science</source> <volume>142</volume>(<issue>special issue</issue>): <fpage>51</fpage>–<lpage>55</lpage>.</mixed-citation></ref></ref-list></tp:taxon-treatment>
